# Supplementary material for: Loss of MNX1 Sensitizes Tumors to Cytotoxic T Cells by Degradation of PD‐L1 mRNA
Source: Adv Sci (Weinh). 2025 Feb 6;12(12):2403077. doi: 10.1002/advs.202403077 (PMC11947991; doi:10.1002/advs.202403077)
Supplement: Supplementary file 2 — Supporting Table 1 [file ADVS-12-2403077-s003.xlsx]

## Sheet: Target sequences
Supporting Table S1. Target Sequences of Small Interfering RNAs (siRNAs), Short Hairpin RNAs (shRNAs), and Single-Guide RNA (sgRNA)
siRNAs	Target sequences
siMNX1-AS1-1	GTCGAACCTTATCTGCTAT
siMNX1-AS1-2	GAACAACGCAGACAACATA
siMNX1-1	CAGGAAGCGGAGAAACAGA
siMNX1-2	GCAGCAAAAAGGCCAAAGA
siYBX1-1	GGACGGCAATGAAGAAGAT
siYBX1-2	CCACGCAATTACCAGCAAA
siYBX1-3	GCAGACCGTAACCATTATA
siHERC2-1	CAACGAGCTTGCCATTGAT
siHERC2-2	CGACAATGATGAGGGACAA
siHERC2-3	GCACCTACTGGGTTAGGTA
shRNAs	Target sequences
shMNX1-AS1-1	GCTCTGCAGGTCGAACCTTAT
shMNX1-AS1-2	ACACAGGGAAGAAGCACAAAT
shMNX1-1	GCACCAGTTCAAGCTCAACAA
shMNX1-2	GCTCCTCGGAGGACGACTCGC
sgRNA	Target sequences
sgMNX1	ATGGGGGGACTCTCAACAGT
