# Supplementary material for: Loss of MNX1 Sensitizes Tumors to Cytotoxic T Cells by Degradation of PD‐L1 mRNA
Source: Adv Sci (Weinh). 2025 Feb 6;12(12):2403077. doi: 10.1002/advs.202403077 (PMC11947991; doi:10.1002/advs.202403077)
Supplement: Supplementary file 3 — Supporting Table 2 [file ADVS-12-2403077-s001.xlsx]

## Sheet: Primers for qPCR or PCR
Supporting Table S2. Primers Used for Quantitative PCR (qPCR) and PCR
Genes amplified by qPCR	Forward primers (5`-3`)	Reverse primers (5`-3`)
GAPDH	GCTGAGAACGGGAAGCTTGT	GCCAGGGGTGCTAAGCAGTT
MNX1	TGCCTAAGATGCCCGACTTCAACTC	CTGCGTTTCCATTTCATCCGC
MNX1-AS1	CGCATTTTCAGATTCACGCAGG	TTGCAAGACTCACGTAGCACTGTG
NEAT1	GTGGCTGTTGGAGTCGGTAT	GACTCCATGTCTCCCGGTTC
PD-L1	AAGGCCGAAGTCATCTGGAC	GCCAGAGGTAGTTCTGGGATG
PD-L1-3`UTR	AGTGTCATAGCATAAGGATGATGCG	GGCAAAGGCAAATCAGGAAT
IL6R	CGGAAGACAATGCCACTGTTC	GAATAGTTTCCAGAGTCGTGGAGC
NR4A3	GCAAGGGCTTTTTCAAGAGAAC	TCAGACTATCTGTACGGACAACTTC
LCK	GGATGACCAACCCGGAGGT	TCAAGGCTGAGGCTGGTACT
ZP3	AGGAGAACTGGAACGCTGAG	GACCGTCGACAAGACAGC
MNX1 (Mouse)	CCGGTCTACAGTTATTCGGCA	GGAGCTGAAGTCCGGCAT
PD-L1 (Mouse)	GTCACTTGCTACGGGCGTT	AGTTGCTGTGCTGAGGCTTA
CDK14	GCATGGAATAAGCTCAGCTATGTG	CGCATGCTTTCTCCAGCTTC
CDKN1A	TGTCTTGTACCCTTGTGCCTC	TCTGTCATGCTGGTCTGCCG
IL7R	CGCATGTGAATTTATCCAGCAC	AGGATCCATCTCCCCTGAGC
WISP2	CCGGGTGTCCAACCAGAAC	GTTTTGTGGACTGCGACCC
TNFSF9	CTCCGTTTCACTTGCGCTG	TCAGTGTGAAGATGGACGCC
EGF	CTGTTCATCCAATGGCCAAGAG	TTCTGGGTAAGTCTTCGGCG
MMP19	GTGAACCTGCGCATCATTG	CTGGACTCTTCTTGCCATAGAGAG
CORO1A	CCATGACAGTGCCTCGAAAGT	GCCATCCTTGAGGGAGATGAG
In vitro transcription DNA templates amplified by PCR	Forward primers (5`-3`)	Reverse primers (5`-3`)
PD-L1-5`UTR+CDS-sense	TAATACGACTCACTATAAGTTCTGCGCAGCTTCCC	TTACGTCTCCTCCAAATGTGTATCA
PD-L1-3`UTR-1-sense	TAATACGACTCACTATATCCAGCATTGGAACTTCTGATCTTCAAG	CTTGGCAACACTGCTCGGGTTTTCC
PD-L1-3`UTR-2-sense	TAATACGACTCACTATAAGGAGGAAATAGGCCAATGT	TGGGATGTTAAACTGAACATTTTAT
PD-L1-5`UTR+CDS-antisense	TAATACGACTCACTATATTACGTCTCCTCCAAATGTGTATCA	AGTTCTGCGCAGCTTCCC
PD-L1-3`UTR-1-antisense	TAATACGACTCACTATACTTGGCAACACTGCTCGGGTTTTCC	TCCAGCATTGGAACTTCTGATCTTCAAG
PD-L1-3`UTR-2-antisense	TAATACGACTCACTATATGGGATGTTAAACTGAACATTTTAT	AGGAGGAAATAGGCCAATGT
